# Supplementary material for: Understanding the Effect of Ozone on Listeria monocytogenes and Resident Microbiota of Gorgonzola Cheese Surface: A Culturomic Approach
Source: Foods. 2022 Aug 31;11(17):2640. doi: 10.3390/foods11172640 (PMC9455919; doi:10.3390/foods11172640)
Supplement: Supplementary file 1 [file foods-11-02640-s001.zip]

Archive with 1 entries (1 files):
- foods-1845410-supplementary.pdf
